# Supplementary material for: Combining gene expression, demographic and clinical data in modeling disease: a case study of bipolar disorder and schizophrenia
Source: BMC Genomics. 2008 Nov 7;9:531. doi: 10.1186/1471-2164-9-531 (PMC2628394; doi:10.1186/1471-2164-9-531)
Supplement: Additional file 3 — Feature rankings with additional information [file 1471-2164-9-531-S3.xls]

## Sheet: By p-value
Schiz. vs. Control
Expression data only
All subjects
p-value	q-value	ID	GenBank	Gene Symbol	Gene Title
3.923e-08	0.00087417	221011_s_at	NM_030915	LBH	limb bud and heart development homolog (mouse) (Chromosome 2:30,307,899-30,336,395)
1.0178e-07	0.001134	204326_x_at	NM_002450	MT1X	metallothionein 1X (Chromosome 16:55,267,603-55,275,609)
2.4738e-07	0.0018374	208581_x_at	NM_005952	MT1X	metallothionein 1X (Chromosome 16:55,267,603-55,275,609)
6.37e-07	0.0035486	202688_at	NM_003810	TNFSF10	tumor necrosis factor (ligand) superfamily, member 10 (Chromosome 3:173,706,158-173,723,963)
1.7284e-06	0.0062038	209735_at	AF098951	ABCG2	ATP-binding cassette, sub-family G (WHITE), member 2 (Chromosome 4:89,230,440-89,299,035)
1.9071e-06	0.0062038	212859_x_at	BF217861	MT1E	metallothionein 1E (Chromosome 16:55,216,888-55,218,525)
1.9489e-06	0.0062038	205208_at	NM_012190	ALDH1L1	aldehyde dehydrogenase 1 family, member L1 (Chromosome 3:127,305,098-127,382,719)
2.7744e-06	0.0077277	209959_at	U12767	NR4A3	nuclear receptor subfamily 4, group A, member 3 (Chromosome 9:101,623,958-101,668,994)
3.2492e-06	0.0080446	213921_at	NM_001048	SST	somatostatin (Chromosome 3:188,869,388-188,870,895)
6.3943e-06	0.01367	207547_s_at	NM_007177	FAM107A	family with sequence similarity 107, member A (Chromosome 3:58,524,884-58,538,531)
6.9636e-06	0.01367	205984_at	NM_001882	CRHBP	corticotropin releasing hormone binding protein (Chromosome 5:76,284,436-76,301,055)
7.3618e-06	0.01367	221950_at	AI478455	EMX2	empty spiracles homeobox 2 (Chromosome 10:119,291,946-119,299,043)
9.2777e-06	0.015903	206001_at	NM_000905	NPY	neuropeptide Y (Chromosome 7:24,290,332-24,298,002)
1.0235e-05	0.01629	212185_x_at	NM_005953	MT2A	metallothionein 2A (Chromosome 16:55,199,997-55,200,909)
1.6089e-05	0.023901	209047_at	AL518391	AQP1	aquaporin 1 (Colton blood group) (Chromosome 7:30,917,993-30,931,656)
1.7516e-05	0.024395	206461_x_at	NM_005951	MT1H	metallothionein 1H (Chromosome 16:55,261,227-55,262,542)
				MT1P2	metallothionein 1 pseudogene 2 (Chromosome 1:235,233,970-235,237,554)
2.0554e-05	0.026942	202936_s_at	NM_000346	SOX9	SRY (sex determining region Y)-box 9 (campomelic dysplasia, autosomal sex-reversal) (Chromosome 17:67,628,756-67,634,156)
2.9593e-05	0.034996	202917_s_at	NM_002964	S100A8	S100 calcium binding protein A8 (Chromosome 1:151,629,132-151,630,173)
2.984e-05	0.034996	213791_at	NM_006211	PENK	proenkephalin (Chromosome 8:57,516,070-57,521,143)
3.4251e-05	0.038161	205630_at	NM_000756	CRH	corticotropin releasing hormone (Chromosome 8:67,251,173-67,253,400)
Male subjects
1.2071e-09	2.6897e-05	206001_at	NM_000905	NPY	neuropeptide Y (Chromosome 7:24,290,332-24,298,002)
1.1773e-08	0.00013117	205984_at	NM_001882	CRHBP	corticotropin releasing hormone binding protein (Chromosome 5:76,284,436-76,301,055)
4.0576e-08	0.00030139	213921_at	NM_001048	SST	somatostatin (Chromosome 3:188,869,388-188,870,895)
1.4748e-07	0.00082157	204326_x_at	NM_002450	MT1X	metallothionein 1X (Chromosome 16:55,267,603-55,275,609)
1.9776e-07	0.00088135	221011_s_at	NM_030915	LBH	limb bud and heart development homolog (mouse) (Chromosome 2:30,307,899-30,336,395)
3.4057e-07	0.0012648	208581_x_at	NM_005952	MT1X	metallothionein 1X (Chromosome 16:55,267,603-55,275,609)
8.3782e-07	0.002667	217911_s_at	NM_004281	BAG3	BCL2-associated athanogene 3 (Chromosome 10:121,400,872-121,427,321)
1.113e-06	0.0031001	202688_at	NM_003810	TNFSF10	tumor necrosis factor (ligand) superfamily, member 10 (Chromosome 3:173,706,158-173,723,963)
3.0102e-06	0.0072652	205336_at	NM_002854	PVALB	parvalbumin (Chromosome 22:35,526,691-35,545,463)
3.2604e-06	0.0072652	212859_x_at	BF217861	MT1E	metallothionein 1E (Chromosome 16:55,216,888-55,218,525)
3.7216e-06	0.007539	209735_at	AF098951	ABCG2	ATP-binding cassette, sub-family G (WHITE), member 2 (Chromosome 4:89,230,440-89,299,035)
4.1765e-06	0.0077554	220045_at	NM_022728	NEUROD6	neurogenic differentiation 6 (Chromosome 7:31,343,604-31,347,063)
4.9971e-06	0.0080014	221950_at	AI478455	EMX2	empty spiracles homeobox 2 (Chromosome 10:119,291,946-119,299,043)
5.0271e-06	0.0080014	202936_s_at	NM_000346	SOX9	SRY (sex determining region Y)-box 9 (campomelic dysplasia, autosomal sex-reversal) (Chromosome 17:67,628,756-67,634,156)
5.4105e-06	0.0080374	211725_s_at	BC005884	BID	BH3 interacting domain death agonist (Chromosome 22:16,596,906-16,637,263)
6.5633e-06	0.0089752	202071_at	NM_002999	SDC4	syndecan 4 (Chromosome 20:43,387,342-43,410,478)
6.8473e-06	0.0089752	212185_x_at	NM_005953	MT2A	metallothionein 2A (Chromosome 16:55,199,997-55,200,909)
8.1837e-06	0.010131	202917_s_at	NM_002964	S100A8	S100 calcium binding protein A8 (Chromosome 1:151,629,132-151,630,173)
1.0374e-05	0.012166	206461_x_at	NM_005951	MT1H	metallothionein 1H (Chromosome 16:55,261,227-55,262,542)
				MT1P2	metallothionein 1 pseudogene 2 (Chromosome 1:235,233,970-235,237,554)
1.2712e-05	0.013395	206670_s_at	NM_013445	GAD1	glutamate decarboxylase 1 (brain, 67kDa) (Chromosome 2:171,381,446-171,425,907)
Female subjects
0.00047236	0.99996	201041_s_at	NM_004417	DUSP1	dual specificity phosphatase 1 (Chromosome 5:172,127,707-172,130,809)
0.00080214	0.99996	208078_s_at	NM_030751	SNF1LK	SNF1-like kinase (Chromosome 21:43,658,823-43,671,436)
0.0010413	0.99996	221841_s_at	BF514079	KLF4	Kruppel-like factor 4 (gut) (Chromosome 9:109,286,954-109,291,576)
0.0013487	0.99996	201865_x_at	AI432196	NR3C1	nuclear receptor subfamily 3, group C, member 1 (glucocorticoid receptor) (Chromosome 5:142,637,689-142,795,270)
0.0018537	0.99996	219044_at	NM_018271	THNSL2	threonine synthase-like 2 (S. cerevisiae) (Chromosome 2:88,251,032-88,267,260)
0.0025344	0.99996	202393_s_at	NM_005655	KLF10	Kruppel-like factor 10 (Chromosome 8:103,730,188-103,737,128)
0.0031621	0.99996	209189_at	BC004490	FOS	v-fos FBJ murine osteosarcoma viral oncogene homolog (Chromosome 14:74,815,284-74,818,685)
0.0040922	0.99996	201417_at	AL136179	SOX4	SRY (sex determining region Y)-box 4 (Chromosome 6:21,701,951-21,706,829)
0.0066096	0.99996	211671_s_at	U01351	NR3C1	nuclear receptor subfamily 3, group C, member 1 (glucocorticoid receptor) (Chromosome 5:142,637,689-142,795,270)
0.0073759	0.99996	209457_at	U16996	DUSP5	dual specificity phosphatase 5 (Chromosome 10:112,247,615-112,261,292)
0.0093209	0.99996	205856_at	NM_015865	SLC14A1	solute carrier family 14 (urea transporter), member 1 (Kidd blood group) (Chromosome 18:41,558,155-41,585,297)
0.0097279	0.99996	213164_at	AI867198	SLC5A3	solute carrier family 5 (inositol transporters), member 3 (Chromosome 21:34,367,740-34,400,429)
0.01235	0.99996	214686_at	AA868898	ZNF266	zinc finger protein 266 (Chromosome 19:9,384,271-9,407,234)
0.012639	0.99996	201464_x_at	BG491844	JUN	jun oncogene (Chromosome 1:59,019,048-59,022,587)
0.012642	0.99996	209900_s_at	AL162079	SLC16A1	solute carrier family 16, member 1 (monocarboxylic acid transporter 1) (Chromosome 1:113,255,997-113,300,498)
0.012846	0.99996	205249_at	NM_000399	EGR2	early growth response 2 (Krox-20 homolog, Drosophila) (Chromosome 10:64,241,763-64,246,133)
0.013885	0.99996	200664_s_at	BG537255	DNAJB1	DnaJ (Hsp40) homolog, subfamily B, member 1 (Chromosome 19:14,486,582-14,490,201)
0.016157	0.99996	202234_s_at	BF511091	SLC16A1	solute carrier family 16, member 1 (monocarboxylic acid transporter 1) (Chromosome 1:113,255,997-113,300,498)
0.016468	0.99996	207547_s_at	NM_007177	FAM107A	family with sequence similarity 107, member A (Chromosome 3:58,524,884-58,538,531)
0.01708	0.99996	208691_at	BC001188	TFRC	transferrin receptor (p90, CD71) (Chromosome 3:197,260,553-197,293,343)
Schiz. vs. Control
Demographic + expression data
All subjects
p-value	q-value	ID
1.3931e-10	3.1058e-06	Drug use
2.8827e-09	3.2135e-05	Alcohol use
3.923e-08	0.00029155	221011_s_at	NM_030915	LBH	limb bud and heart development homolog (mouse) (Chromosome 2:30,307,899-30,336,395)
1.0178e-07	0.0005673	204326_x_at	NM_002450	MT1X	metallothionein 1X (Chromosome 16:55,267,603-55,275,609)
2.4738e-07	0.0011031	208581_x_at	NM_005952	MT1X	metallothionein 1X (Chromosome 16:55,267,603-55,275,609)
6.37e-07	0.002367	202688_at	NM_003810	TNFSF10	tumor necrosis factor (ligand) superfamily, member 10 (Chromosome 3:173,706,158-173,723,963)
1.7284e-06	0.0048278	209735_at	AF098951	ABCG2	ATP-binding cassette, sub-family G (WHITE), member 2 (Chromosome 4:89,230,440-89,299,035)
1.9071e-06	0.0048278	212859_x_at	BF217861	MT1E	metallothionein 1E (Chromosome 16:55,216,888-55,218,525)
1.9489e-06	0.0048278	205208_at	NM_012190	ALDH1L1	aldehyde dehydrogenase 1 family, member L1 (Chromosome 3:127,305,098-127,382,719)
2.7744e-06	0.0061855	209959_at	U12767	NR4A3	nuclear receptor subfamily 4, group A, member 3 (Chromosome 9:101,623,958-101,668,994)
3.2492e-06	0.0065855	213921_at	NM_001048	SST	somatostatin (Chromosome 3:188,869,388-188,870,895)
6.3943e-06	0.011326	207547_s_at	NM_007177	FAM107A	family with sequence similarity 107, member A (Chromosome 3:58,524,884-58,538,531)
6.9636e-06	0.011326	205984_at	NM_001882	CRHBP	corticotropin releasing hormone binding protein (Chromosome 5:76,284,436-76,301,055)
7.3618e-06	0.011326	221950_at	AI478455	EMX2	empty spiracles homeobox 2 (Chromosome 10:119,291,946-119,299,043)
7.6202e-06	0.011326	Smoking at TOD
9.2777e-06	0.012928	206001_at	NM_000905	NPY	neuropeptide Y (Chromosome 7:24,290,332-24,298,002)
1.0235e-05	0.013423	212185_x_at	NM_005953	MT2A	metallothionein 2A (Chromosome 16:55,199,997-55,200,909)
1.6089e-05	0.019928	209047_at	AL518391	AQP1	aquaporin 1 (Colton blood group) (Chromosome 7:30,917,993-30,931,656)
1.7516e-05	0.020554	206461_x_at	NM_005951	MT1H	metallothionein 1H (Chromosome 16:55,261,227-55,262,542)
				MT1P2	metallothionein 1 pseudogene 2 (Chromosome 1:235,233,970-235,237,554)
2.0554e-05	0.022913	202936_s_at	NM_000346	SOX9	SRY (sex determining region Y)-box 9 (campomelic dysplasia, autosomal sex-reversal) (Chromosome 17:67,628,756-67,634,156)
Male subjects
2.4223e-10	5.4003e-06	Drug use
1.2071e-09	1.3272e-05	206001_at	NM_000905	NPY	neuropeptide Y (Chromosome 7:24,290,332-24,298,002)
1.7859e-09	1.3272e-05	Alcohol use
1.1773e-08	6.5619e-05	205984_at	NM_001882	CRHBP	corticotropin releasing hormone binding protein (Chromosome 5:76,284,436-76,301,055)
2.386e-08	0.00010639	Brain pH
4.0576e-08	0.00015077	213921_at	NM_001048	SST	somatostatin (Chromosome 3:188,869,388-188,870,895)
1.4748e-07	0.0004697	204326_x_at	NM_002450	MT1X	metallothionein 1X (Chromosome 16:55,267,603-55,275,609)
1.9776e-07	0.00055112	221011_s_at	NM_030915	LBH	limb bud and heart development homolog (mouse) (Chromosome 2:30,307,899-30,336,395)
3.4057e-07	0.00084363	208581_x_at	NM_005952	MT1X	metallothionein 1X (Chromosome 16:55,267,603-55,275,609)
8.3782e-07	0.0018678	217911_s_at	NM_004281	BAG3	BCL2-associated athanogene 3 (Chromosome 10:121,400,872-121,427,321)
1.113e-06	0.0022557	202688_at	NM_003810	TNFSF10	tumor necrosis factor (ligand) superfamily, member 10 (Chromosome 3:173,706,158-173,723,963)
3.0102e-06	0.0055914	205336_at	NM_002854	PVALB	parvalbumin (Chromosome 22:35,526,691-35,545,463)
3.2604e-06	0.0055914	212859_x_at	BF217861	MT1E	metallothionein 1E (Chromosome 16:55,216,888-55,218,525)
3.7216e-06	0.0059264	209735_at	AF098951	ABCG2	ATP-binding cassette, sub-family G (WHITE), member 2 (Chromosome 4:89,230,440-89,299,035)
4.1765e-06	0.0062074	220045_at	NM_022728	NEUROD6	neurogenic differentiation 6 (Chromosome 7:31,343,604-31,347,063)
4.9971e-06	0.0065926	221950_at	AI478455	EMX2	empty spiracles homeobox 2 (Chromosome 10:119,291,946-119,299,043)
5.0271e-06	0.0065926	202936_s_at	NM_000346	SOX9	SRY (sex determining region Y)-box 9 (campomelic dysplasia, autosomal sex-reversal) (Chromosome 17:67,628,756-67,634,156)
5.4105e-06	0.0067011	211725_s_at	BC005884	BID	BH3 interacting domain death agonist (Chromosome 22:16,596,906-16,637,263)
6.5633e-06	0.0076327	202071_at	NM_002999	SDC4	syndecan 4 (Chromosome 20:43,387,342-43,410,478)
6.8473e-06	0.0076327	212185_x_at	NM_005953	MT2A	metallothionein 2A (Chromosome 16:55,199,997-55,200,909)
Female subjects
0.00047236	0.99996	201041_s_at	NM_004417	DUSP1	dual specificity phosphatase 1 (Chromosome 5:172,127,707-172,130,809)
0.00059253	0.99996	Age
0.00080214	0.99996	208078_s_at	NM_030751	SNF1LK	SNF1-like kinase (Chromosome 21:43,658,823-43,671,436)
0.0010413	0.99996	221841_s_at	BF514079	KLF4	Kruppel-like factor 4 (gut) (Chromosome 9:109,286,954-109,291,576)
0.0013487	0.99996	201865_x_at	AI432196	NR3C1	nuclear receptor subfamily 3, group C, member 1 (glucocorticoid receptor) (Chromosome 5:142,637,689-142,795,270)
0.0018537	0.99996	219044_at	NM_018271	THNSL2	threonine synthase-like 2 (S. cerevisiae) (Chromosome 2:88,251,032-88,267,260)
0.0025344	0.99996	202393_s_at	NM_005655	KLF10	Kruppel-like factor 10 (Chromosome 8:103,730,188-103,737,128)
0.0028094	0.99996	Smoking at TOD
0.0031621	0.99996	209189_at	BC004490	FOS	v-fos FBJ murine osteosarcoma viral oncogene homolog (Chromosome 14:74,815,284-74,818,685)
0.0040922	0.99996	201417_at	AL136179	SOX4	SRY (sex determining region Y)-box 4 (Chromosome 6:21,701,951-21,706,829)
0.0066096	0.99996	211671_s_at	U01351	NR3C1	nuclear receptor subfamily 3, group C, member 1 (glucocorticoid receptor) (Chromosome 5:142,637,689-142,795,270)
0.0073759	0.99996	209457_at	U16996	DUSP5	dual specificity phosphatase 5 (Chromosome 10:112,247,615-112,261,292)
0.0093209	0.99996	205856_at	NM_015865	SLC14A1	solute carrier family 14 (urea transporter), member 1 (Kidd blood group) (Chromosome 18:41,558,155-41,585,297)
0.0097279	0.99996	213164_at	AI867198	SLC5A3	solute carrier family 5 (inositol transporters), member 3 (Chromosome 21:34,367,740-34,400,429)
0.01235	0.99996	214686_at	AA868898	ZNF266	zinc finger protein 266 (Chromosome 19:9,384,271-9,407,234)
0.012639	0.99996	201464_x_at	BG491844	JUN	jun oncogene (Chromosome 1:59,019,048-59,022,587)
0.012642	0.99996	209900_s_at	AL162079	SLC16A1	solute carrier family 16, member 1 (monocarboxylic acid transporter 1) (Chromosome 1:113,255,997-113,300,498)
0.012846	0.99996	205249_at	NM_000399	EGR2	early growth response 2 (Krox-20 homolog, Drosophila) (Chromosome 10:64,241,763-64,246,133)
0.013885	0.99996	200664_s_at	BG537255	DNAJB1	DnaJ (Hsp40) homolog, subfamily B, member 1 (Chromosome 19:14,486,582-14,490,201)
0.016157	0.99996	202234_s_at	BF511091	SLC16A1	solute carrier family 16, member 1 (monocarboxylic acid transporter 1) (Chromosome 1:113,255,997-113,300,498)
Bipolar vs. Control
Expression data only
All subjects
p-value	q-value	ID
1.3731e-09	2.1923e-05	213921_at	NM_001048	SST	somatostatin (Chromosome 3:188,869,388-188,870,895)
1.1326e-06	0.0057455	202688_at	NM_003810	TNFSF10	tumor necrosis factor (ligand) superfamily, member 10 (Chromosome 3:173,706,158-173,723,963)
1.3853e-06	0.0057455	204185_x_at	NM_005038	PPID	peptidylprolyl isomerase D (cyclophilin D) (Chromosome 4:159,849,729-159,864,002)
1.4394e-06	0.0057455	208290_s_at	NM_001969	EIF5	eukaryotic translation initiation factor 5 (Chromosome 14:102,870,246-102,881,115)
2.4832e-06	0.0079295	210285_x_at	BC000383	WTAP	Wilms tumor 1 associated protein (Chromosome 6:160,068,142-160,097,341)
3.164e-06	0.0084195	220045_at	NM_022728	NEUROD6	neurogenic differentiation 6 (Chromosome 7:31,343,604-31,347,063)
3.8799e-06	0.0086786	211725_s_at	BC005884	BID	BH3 interacting domain death agonist (Chromosome 22:16,596,906-16,637,263)
4.3485e-06	0.0086786	208687_x_at	AF352832	HSPA8	heat shock 70kDa protein 8 (Chromosome 11:122,433,410-122,438,054)
				LOC402143	similar to heat shock protein 8
5.2732e-06	0.0090433	212724_at	BG054844	RND3	Rho family GTPase 3 (Chromosome 2:151,032,955-151,052,427)
5.936e-06	0.0090433	200881_s_at	NM_001539	DNAJA1	DnaJ (Hsp40) homolog, subfamily A, member 1 (Chromosome 9:33,015,209-33,029,277)
6.7239e-06	0.0090433	221011_s_at	NM_030915	LBH	limb bud and heart development homolog (mouse) (Chromosome 2:30,307,899-30,336,395)
6.8875e-06	0.0090433	203087_s_at	NM_004520	KIF2A	kinesin heavy chain member 2A (Chromosome 5:61,637,835-61,718,998)
7.3633e-06	0.0090433	208708_x_at	AL080102	EIF5	eukaryotic translation initiation factor 5 (Chromosome 14:102,870,246-102,881,115)
8.634e-06	0.0098465	209619_at	K01144	CD74	CD74 molecule, major histocompatibility complex, class II invariant chain (Chromosome 5:149,761,393-149,772,685)
9.9207e-06	0.010065	217932_at	NM_015971	MRPS7	mitochondrial ribosomal protein S7 (Chromosome 17:70,769,350-70,774,049)
1.0142e-05	0.010065	206001_at	NM_000905	NPY	neuropeptide Y (Chromosome 7:24,290,332-24,298,002)
1.087e-05	0.010065	213038_at	AL031602	RNF19B	ring finger protein 19B (Chromosome 1:33,174,634-33,202,873)
1.146e-05	0.010065	204122_at	NM_003332	TYROBP	TYRO protein tyrosine kinase binding protein (Chromosome 19:41,087,143-41,091,026)
1.1978e-05	0.010065	212861_at	BF690150	MFSD5	major facilitator superfamily domain containing 5 (Chromosome 12:51,931,704-51,934,455)
1.4691e-05	0.011728	211990_at	M27487	HLA-DPA1	major histocompatibility complex, class II, DP alpha 1 (Chromosome 6:33,140,324-33,156,465)
Male subjects
5.3775e-07	0.007903	202688_at	NM_003810	TNFSF10	tumor necrosis factor (ligand) superfamily, member 10 (Chromosome 3:173,706,158-173,723,963)
1.1372e-05	0.083566	210982_s_at	M60333	HLA-DRA	major histocompatibility complex, class II, DR alpha (Chromosome 6:32,515,625-32,520,801)
2.9561e-05	0.10755	219525_at	NM_018242	SLC47A1	solute carrier family 47, member 1 (Chromosome 17:19,377,759-19,422,938)
3.2115e-05	0.10755	205859_at	NM_004271	LY86	lymphocyte antigen 86 (Chromosome 6:6,533,340-6,600,215)
3.6592e-05	0.10755	208894_at	M60334	HLA-DRA	major histocompatibility complex, class II, DR alpha (Chromosome 6:32,515,625-32,520,801)
6.467e-05	0.13446	204239_s_at	NM_005386	NNAT	neuronatin (Chromosome 20:35,583,021-35,585,506)
7.6064e-05	0.13446	220045_at	NM_022728	NEUROD6	neurogenic differentiation 6 (Chromosome 7:31,343,604-31,347,063)
8.233e-05	0.13446	213921_at	NM_001048	SST	somatostatin (Chromosome 3:188,869,388-188,870,895)
8.2344e-05	0.13446	201720_s_at	AI589086	LAPTM5	lysosomal associated multispanning membrane protein 5 (Chromosome 1:30,977,903-31,003,254)
0.00011235	0.16511	205984_at	NM_001882	CRHBP	corticotropin releasing hormone binding protein (Chromosome 5:76,284,436-76,301,055)
0.00013688	0.18234	204174_at	NM_001629	ALOX5AP	arachidonate 5-lipoxygenase-activating protein (Chromosome 13:30,207,669-30,236,556)
0.00015745	0.18234	209619_at	K01144	CD74	CD74 molecule, major histocompatibility complex, class II invariant chain (Chromosome 5:149,761,393-149,772,685)
0.00016129	0.18234	204981_at	NM_002555	SLC22A18	solute carrier family 22 (organic cation transporter), member 18 (Chromosome 11:2,877,527-2,903,052)
0.00018333	0.19245	205404_at	NM_005525	HSD11B1	hydroxysteroid (11-beta) dehydrogenase 1 (Chromosome 1:207,926,133-207,974,918)
0.00019879	0.19477	204122_at	NM_003332	TYROBP	TYRO protein tyrosine kinase binding protein (Chromosome 19:41,087,143-41,091,026)
0.00028378	0.26066	211991_s_at	M27487	HLA-DPA1	major histocompatibility complex, class II, DP alpha 1 (Chromosome 6:33,140,324-33,156,465)
0.00030601	0.26454	204670_x_at	NM_002125	HLA-DRB1	major histocompatibility complex, class II, DR beta 1 (Chromosome 6:32,654,527-32,665,559)
				LOC730415	hypothetical protein LOC730415 (Chromosome 6:c6_COX:32,597,570-32,636,579)
0.00040245	0.32342	220052_s_at	NM_012461	TINF2	TERF1 (TRF1)-interacting nuclear factor 2 (Chromosome 14:23,778,693-23,781,678)
0.00041813	0.32342	206001_at	NM_000905	NPY	neuropeptide Y (Chromosome 7:24,290,332-24,298,002)
0.00045563	0.32592	207238_s_at	NM_002838	PTPRC	protein tyrosine phosphatase, receptor type, C (Chromosome 1:196,874,424-196,993,168)
Female subjects
4.2732e-05	0.32096	221911_at	BE881590	ETV1	ets variant gene 1 (Chromosome 7:13,897,379-13,995,841)
0.00015451	0.32096	217828_at	NM_024755	SLTM	SAFB-like, transcription modulator (Chromosome 15:56,958,536-57,013,144)
0.00015485	0.32096	200881_s_at	NM_001539	DNAJA1	DnaJ (Hsp40) homolog, subfamily A, member 1 (Chromosome 9:33,015,209-33,029,277)
0.00017244	0.32096	201170_s_at	NM_003670	BHLHB2	basic helix-loop-helix domain containing, class B, 2 (Chromosome 3:4,996,208-5,001,861)
0.00017446	0.32096	217741_s_at	AW471220	ZFAND5	zinc finger, AN1-type domain 5 (Chromosome 9:74,159,194-74,169,933)
0.00025171	0.32096	212724_at	BG054844	RND3	Rho family GTPase 3 (Chromosome 2:151,032,955-151,052,427)
0.00025447	0.32096	212514_x_at	R60068	DDX3X	DEAD (Asp-Glu-Ala-Asp) box polypeptide 3, X-linked (Chromosome X:41,077,595-41,094,471)
0.00032613	0.32096	206302_s_at	NM_019094	NUDT4	nudix (nucleoside diphosphate linked moiety X)-type motif 4 (Chromosome 12:92,295,832-92,324,182)
				NUDT4P1	nudix (nucleoside diphosphate linked moiety X)-type motif 4 pseudogene 1 (Chromosome 1:143,848,636-143,851,200)
0.00033429	0.32096	208891_at	BC003143	DUSP6	dual specificity phosphatase 6 (Chromosome 12:88,265,968-88,270,427)
0.00042602	0.32096	208687_x_at	AF352832	HSPA8	heat shock 70kDa protein 8 (Chromosome 11:122,433,410-122,438,054)
				LOC402143	similar to heat shock protein 8
0.00042816	0.32096	203087_s_at	NM_004520	KIF2A	kinesin heavy chain member 2A (Chromosome 5:61,637,835-61,718,998)
0.00059573	0.32096	208893_s_at	BC005047	DUSP6	dual specificity phosphatase 6 (Chromosome 12:88,265,968-88,270,427)
0.00061645	0.32096	210285_x_at	BC000383	WTAP	Wilms tumor 1 associated protein (Chromosome 6:160,068,142-160,097,341)
0.0006219	0.32096	208852_s_at	AI761759	CANX	calnexin (Chromosome 5:179,058,536-179,091,248)
0.00067795	0.32096	208892_s_at	BC003143	DUSP6	dual specificity phosphatase 6 (Chromosome 12:88,265,968-88,270,427)
0.00068232	0.32096	205251_at	NM_022817	PER2	period homolog 2 (Drosophila) (Chromosome 2:238,817,418-238,861,946)
0.00070862	0.32096	200033_at	NM_004396	DDX5	DEAD (Asp-Glu-Ala-Asp) box polypeptide 5 (Chromosome 17:59,926,200-59,932,869)
0.00073255	0.32096	201604_s_at	NM_002480	PPP1R12A	protein phosphatase 1, regulatory (inhibitor) subunit 12A (Chromosome 12:78,692,317-78,852,842)
0.00074464	0.32096	204185_x_at	NM_005038	PPID	peptidylprolyl isomerase D (cyclophilin D) (Chromosome 4:159,849,729-159,864,002)
0.00075204	0.32096	204547_at	NM_006822	RAB40B	RAB40B, member RAS oncogene family (Chromosome 17:78,208,238-78,249,843)
Bipolar vs. Control
Demographic + expression data
All subjects
p-value	q-value	ID
2.9199e-18	4.663e-14	Drug use
7.0927e-13	5.6634e-09	Alcohol use
1.3731e-09	7.3093e-06	213921_at	NM_001048	SST	somatostatin (Chromosome 3:188,869,388-188,870,895)
1.1326e-06	0.0038311	202688_at	NM_003810	TNFSF10	tumor necrosis factor (ligand) superfamily, member 10 (Chromosome 3:173,706,158-173,723,963)
1.3853e-06	0.0038311	204185_x_at	NM_005038	PPID	peptidylprolyl isomerase D (cyclophilin D) (Chromosome 4:159,849,729-159,864,002)
1.4394e-06	0.0038311	208290_s_at	NM_001969	EIF5	eukaryotic translation initiation factor 5 (Chromosome 14:102,870,246-102,881,115)
2.4832e-06	0.0056651	210285_x_at	BC000383	WTAP	Wilms tumor 1 associated protein (Chromosome 6:160,068,142-160,097,341)
3.164e-06	0.006316	220045_at	NM_022728	NEUROD6	neurogenic differentiation 6 (Chromosome 7:31,343,604-31,347,063)
3.8799e-06	0.0068845	211725_s_at	BC005884	BID	BH3 interacting domain death agonist (Chromosome 22:16,596,906-16,637,263)
4.3485e-06	0.0069444	208687_x_at	AF352832	HSPA8	heat shock 70kDa protein 8 (Chromosome 11:122,433,410-122,438,054)
				LOC402143	similar to heat shock protein 8
5.2732e-06	0.0076555	212724_at	BG054844	RND3	Rho family GTPase 3 (Chromosome 2:151,032,955-151,052,427)
5.936e-06	0.0078392	200881_s_at	NM_001539	DNAJA1	DnaJ (Hsp40) homolog, subfamily A, member 1 (Chromosome 9:33,015,209-33,029,277)
6.7239e-06	0.0078392	221011_s_at	NM_030915	LBH	limb bud and heart development homolog (mouse) (Chromosome 2:30,307,899-30,336,395)
6.8875e-06	0.0078392	203087_s_at	NM_004520	KIF2A	kinesin heavy chain member 2A (Chromosome 5:61,637,835-61,718,998)
7.3633e-06	0.0078392	208708_x_at	AL080102	EIF5	eukaryotic translation initiation factor 5 (Chromosome 14:102,870,246-102,881,115)
8.634e-06	0.0086175	209619_at	K01144	CD74	CD74 molecule, major histocompatibility complex, class II invariant chain (Chromosome 5:149,761,393-149,772,685)
9.9207e-06	0.0089981	217932_at	NM_015971	MRPS7	mitochondrial ribosomal protein S7 (Chromosome 17:70,769,350-70,774,049)
1.0142e-05	0.0089981	206001_at	NM_000905	NPY	neuropeptide Y (Chromosome 7:24,290,332-24,298,002)
1.087e-05	0.0091086	213038_at	AL031602	RNF19B	ring finger protein 19B (Chromosome 1:33,174,634-33,202,873)
1.146e-05	0.0091086	204122_at	NM_003332	TYROBP	TYRO protein tyrosine kinase binding protein (Chromosome 19:41,087,143-41,091,026)
Male subjects
1.6778e-12	2.4657e-08	Drug use
4.5504e-10	3.3436e-06	Alcohol use
5.3775e-07	0.0026342	202688_at	NM_003810	TNFSF10	tumor necrosis factor (ligand) superfamily, member 10 (Chromosome 3:173,706,158-173,723,963)
1.1372e-05	0.041781	210982_s_at	M60333	HLA-DRA	major histocompatibility complex, class II, DR alpha (Chromosome 6:32,515,625-32,520,801)
2.9561e-05	0.076821	219525_at	NM_018242	SLC47A1	solute carrier family 47, member 1 (Chromosome 17:19,377,759-19,422,938)
3.2115e-05	0.076821	205859_at	NM_004271	LY86	lymphocyte antigen 86 (Chromosome 6:6,533,340-6,600,215)
3.6592e-05	0.076821	208894_at	M60334	HLA-DRA	major histocompatibility complex, class II, DR alpha (Chromosome 6:32,515,625-32,520,801)
6.467e-05	0.11001	204239_s_at	NM_005386	NNAT	neuronatin (Chromosome 20:35,583,021-35,585,506)
7.6064e-05	0.11001	220045_at	NM_022728	NEUROD6	neurogenic differentiation 6 (Chromosome 7:31,343,604-31,347,063)
8.233e-05	0.11001	213921_at	NM_001048	SST	somatostatin (Chromosome 3:188,869,388-188,870,895)
8.2344e-05	0.11001	201720_s_at	AI589086	LAPTM5	lysosomal associated multispanning membrane protein 5 (Chromosome 1:30,977,903-31,003,254)
0.00011235	0.13759	205984_at	NM_001882	CRHBP	corticotropin releasing hormone binding protein (Chromosome 5:76,284,436-76,301,055)
0.00013688	0.15474	204174_at	NM_001629	ALOX5AP	arachidonate 5-lipoxygenase-activating protein (Chromosome 13:30,207,669-30,236,556)
0.00015745	0.15802	209619_at	K01144	CD74	CD74 molecule, major histocompatibility complex, class II invariant chain (Chromosome 5:149,761,393-149,772,685)
0.00016129	0.15802	204981_at	NM_002555	SLC22A18	solute carrier family 22 (organic cation transporter), member 18 (Chromosome 11:2,877,527-2,903,052)
0.00018333	0.16779	205404_at	NM_005525	HSD11B1	hydroxysteroid (11-beta) dehydrogenase 1 (Chromosome 1:207,926,133-207,974,918)
0.00019879	0.16779	204122_at	NM_003332	TYROBP	TYRO protein tyrosine kinase binding protein (Chromosome 19:41,087,143-41,091,026)
0.00020551	0.16779	Brain pH
0.00028378	0.2195	211991_s_at	M27487	HLA-DPA1	major histocompatibility complex, class II, DP alpha 1 (Chromosome 6:33,140,324-33,156,465)
0.00030601	0.22485	204670_x_at	NM_002125	HLA-DRB1	major histocompatibility complex, class II, DR beta 1 (Chromosome 6:32,654,527-32,665,559)
				LOC730415	hypothetical protein LOC730415 (Chromosome 6:c6_COX:32,597,570-32,636,579)
Female subjects
3.193e-08	0.00038438	Drug use
6.6433e-06	0.039987	Age
4.2732e-05	0.17147	221911_at	BE881590	ETV1	ets variant gene 1 (Chromosome 7:13,897,379-13,995,841)
0.00015451	0.30003	217828_at	NM_024755	SLTM	SAFB-like, transcription modulator (Chromosome 15:56,958,536-57,013,144)
0.00015485	0.30003	200881_s_at	NM_001539	DNAJA1	DnaJ (Hsp40) homolog, subfamily A, member 1 (Chromosome 9:33,015,209-33,029,277)
0.00017244	0.30003	201170_s_at	NM_003670	BHLHB2	basic helix-loop-helix domain containing, class B, 2 (Chromosome 3:4,996,208-5,001,861)
0.00017446	0.30003	217741_s_at	AW471220	ZFAND5	zinc finger, AN1-type domain 5 (Chromosome 9:74,159,194-74,169,933)
0.00025171	0.32083	212724_at	BG054844	RND3	Rho family GTPase 3 (Chromosome 2:151,032,955-151,052,427)
0.00025447	0.32083	212514_x_at	R60068	DDX3X	DEAD (Asp-Glu-Ala-Asp) box polypeptide 3, X-linked (Chromosome X:41,077,595-41,094,471)
0.0003092	0.32083	Left brain
0.00032613	0.32083	206302_s_at	NM_019094	NUDT4	nudix (nucleoside diphosphate linked moiety X)-type motif 4 (Chromosome 12:92,295,832-92,324,182)
				NUDT4P1	nudix (nucleoside diphosphate linked moiety X)-type motif 4 pseudogene 1 (Chromosome 1:143,848,636-143,851,200)
0.00033429	0.32083	208891_at	BC003143	DUSP6	dual specificity phosphatase 6 (Chromosome 12:88,265,968-88,270,427)
0.00042602	0.32083	208687_x_at	AF352832	HSPA8	heat shock 70kDa protein 8 (Chromosome 11:122,433,410-122,438,054)
				LOC402143	similar to heat shock protein 8
0.00042816	0.32083	203087_s_at	NM_004520	KIF2A	kinesin heavy chain member 2A (Chromosome 5:61,637,835-61,718,998)
0.00059573	0.32083	208893_s_at	BC005047	DUSP6	dual specificity phosphatase 6 (Chromosome 12:88,265,968-88,270,427)
0.00061645	0.32083	210285_x_at	BC000383	WTAP	Wilms tumor 1 associated protein (Chromosome 6:160,068,142-160,097,341)
0.0006219	0.32083	208852_s_at	AI761759	CANX	calnexin (Chromosome 5:179,058,536-179,091,248)
0.00067795	0.32083	208892_s_at	BC003143	DUSP6	dual specificity phosphatase 6 (Chromosome 12:88,265,968-88,270,427)
0.00068232	0.32083	205251_at	NM_022817	PER2	period homolog 2 (Drosophila) (Chromosome 2:238,817,418-238,861,946)
0.00070862	0.32083	200033_at	NM_004396	DDX5	DEAD (Asp-Glu-Ala-Asp) box polypeptide 5 (Chromosome 17:59,926,200-59,932,869)

## Sheet: By SVM weight
Schiz. vs. Control
Expression data only
All subjects
SVM-weight	p-value	q-value	ID	GenBank	Gene Symbol	Gene Title
-0.067049	0.0011274	0.2463	201137_s_at	NM_002121	HLA-DPB1	major histocompatibility complex, class II, DP beta 1 (Chromosome 6:33,151,727-33,167,867)
0.059889	0.047068	1	214877_at	BE794663	CDKAL1	CDK5 regulatory subunit associated protein 1-like 1 (Chromosome 6:20,642,667-21,340,614)
-0.05623	0.1189	1	218948_at	AL136679	QRSL1	glutaminyl-tRNA synthase (glutamine-hydrolyzing)-like 1 (Chromosome 6:107,184,146-107,222,103)
-0.055001	5.3142e-05	0.047941	203851_at	NM_002178	IGFBP6	insulin-like growth factor binding protein 6 (Chromosome 12:51,777,703-51,782,395)
-0.052891	0.00622	0.56151	204545_at	NM_000287	PEX6	peroxisomal biogenesis factor 6 (Chromosome 6:43,039,724-43,054,866)
0.052055	0.11652	1	202944_at	NM_000262	NAGA	N-acetylgalactosaminidase, alpha- (Chromosome 22:40,784,331-40,796,719)
-0.048336	0.071936	1	201123_s_at	NM_001970	EIF5A	eukaryotic translation initiation factor 5A (Chromosome 17:7,151,090-7,156,498)
0.047924	0.070611	1	210075_at	AF151074	2-Mar	membrane-associated ring finger (C3HC4) 2
0.047607	0.07697	1	204418_x_at	NM_000848	GSTM2	glutathione S-transferase M2 (muscle) (Chromosome 1:110,012,194-110,053,694)
0.047595	0.068162	1	204550_x_at	NM_000561	GSTM1	glutathione S-transferase M1 (Chromosome 1:110,031,965-110,037,890)
-0.046424	0.091369	1	218051_s_at	NM_022908	NT5DC2	5'-nucleotidase domain containing 2 (Chromosome 3:52,533,443-52,557,496)
-0.045554	0.063501	1	218002_s_at	NM_004887	CXCL14	chemokine (C-X-C motif) ligand 14 (Chromosome 5:134,934,274-134,942,868)
0.045158	0.098421	1	206785_s_at	NM_002260	KLRC2	killer cell lectin-like receptor subfamily C, member 2 (Chromosome 12:10,474,465-10,479,859)
					KLRC1	killer cell lectin-like receptor subfamily C, member 1 (Chromosome 12:10,489,894-10,498,251)
-0.044811	0.094481	1	204295_at	NM_003172	SURF1	surfeit 1 (Chromosome 9:135,208,487-135,213,182)
-0.044727	0.027822	1	206108_s_at	NM_006275	SFRS6	splicing factor, arginine/serine-rich 6 (Chromosome 20:41,519,932-41,525,655)
0.044536	0.0039136	0.46519	212854_x_at	AB051480	NBPF10	neuroblastoma breakpoint family, member 10 (Chromosome 1:144,001,129-144,081,660)
-0.043739	0.052796	1	219592_at	NM_024596	MCPH1	microcephalin 1 (Chromosome 8:6,251,530-6,489,214)
0.043412	0.10977	1	201141_at	NM_002510	GPNMB	glycoprotein (transmembrane) nmb (Chromosome 7:23,252,841-23,281,254)
0.043189	0.024758	1	215823_x_at	U64661	LOC341315	poly(A) binding protein, cytoplasmic 3
					LOC652607	poly(A) binding protein, cytoplasmic 1
					PABPC1	poly(A) binding protein, cytoplasmic 1 (Chromosome 8:101,784,320-101,804,115)
					PABPC3	similar to Polyadenylate-binding protein 1 (Poly(A)-binding protein 1) (PABP 1)
0.042819	0.043257	1	221752_at	AL041728	SSH1	slingshot homolog 1 (Drosophila) (Chromosome 12:107,705,099-107,775,480)
Male subjects
-0.05897	0.00015905	0.048666	201137_s_at	NM_002121	HLA-DPB1	major histocompatibility complex, class II, DP beta 1 (Chromosome 6:33,151,727-33,167,867)
-0.058083	0.081449	0.98691	218948_at	AL136679	QRSL1	glutaminyl-tRNA synthase (glutamine-hydrolyzing)-like 1 (Chromosome 6:107,184,146-107,222,103)
-0.053557	0.024582	0.60881	218055_s_at	NM_018268	WDR41	WD repeat domain 41 (Chromosome 5:76,763,825-76,824,088)
0.04734	0.0075526	0.36808	215009_s_at	U92014	SEC31A	SEC31 homolog A (S. cerevisiae) (Chromosome 4:83,958,838-84,040,715)
0.039705	0.07063	0.93905	209823_x_at	M17955	HLA-DQB1	major histocompatibility complex, class II, DQ beta 1 (Chromosome 6:32,735,222-32,754,296)
0.039685	0.0039647	0.26853	220313_at	NM_022049	GPR88	G protein-coupled receptor 88 (Chromosome 1:100,776,281-100,780,171)
0.039021	0.029626	0.66549	204550_x_at	NM_000561	GSTM1	glutathione S-transferase M1 (Chromosome 1:110,031,965-110,037,890)
0.036387	0.067233	0.92441	214877_at	BE794663	CDKAL1	CDK5 regulatory subunit associated protein 1-like 1 (Chromosome 6:20,642,667-21,340,614)
-0.036323	9.599e-05	0.037695	203851_at	NM_002178	IGFBP6	insulin-like growth factor binding protein 6 (Chromosome 12:51,777,703-51,782,395)
-0.035944	0.084147	0.99366	221875_x_at	AW514210	HLA-F	major histocompatibility complex, class I, F (Chromosome 6:29,798,531-29,803,862)
0.03582	0.025183	0.61456	201141_at	NM_002510	GPNMB	glycoprotein (transmembrane) nmb (Chromosome 7:23,252,841-23,281,254)
-0.035814	0.01572	0.49432	203031_s_at	NM_000375	UROS	uroporphyrinogen III synthase (congenital erythropoietic porphyria) (Chromosome 10:127,467,138-127,501,786)
-0.035634	0.012555	0.45976	204295_at	NM_003172	SURF1	surfeit 1 (Chromosome 9:135,208,487-135,213,182)
0.035591	0.054328	0.85462	203554_x_at	NM_004219	PTTG1	pituitary tumor-transforming 1 (Chromosome 5:159,781,418-159,788,324)
0.035541	0.044001	0.78366	206339_at	NM_004291	CARTPT	CART prepropeptide (Chromosome 5:71,050,750-71,052,628)
-0.035222	0.093464	0.99975	208729_x_at	D83043	HLA-B	major histocompatibility complex, class I, B (Chromosome 6:31,429,628-31,432,914)
-0.035035	0.0087113	0.38837	204670_x_at	NM_002125	HLA-DRB1	major histocompatibility complex, class II, DR beta 1 (Chromosome 6:32,654,527-32,665,559)
					LOC730415	hypothetical protein LOC730415 (Chromosome 6:c6_COX:32,597,570-32,636,579)
0.03481	0.067595	0.92485	221752_at	AL041728	SSH1	slingshot homolog 1 (Drosophila) (Chromosome 12:107,705,099-107,775,480)
-0.034596	0.079772	0.98244	203374_s_at	AW612376	TPP2	tripeptidyl peptidase II (Chromosome 13:102,047,374-102,129,522)
0.033825	0.061847	0.89677	204570_at	NM_001864	COX7A1	cytochrome c oxidase subunit VIIa polypeptide 1 (muscle) (Chromosome 19:41,333,664-41,335,611)
Female subjects
0.025409	0.0018537	0.99996	219044_at	NM_018271	THNSL2	threonine synthase-like 2 (S. cerevisiae) (Chromosome 2:88,251,032-88,267,260)
-0.021792	0.01708	0.99996	208691_at	BC001188	TFRC	transferrin receptor (p90, CD71) (Chromosome 3:197,260,553-197,293,343)
-0.021175	0.23565	0.99996	202747_s_at	NM_004867	ITM2A	integral membrane protein 2A (Chromosome X:78,502,537-78,509,703)
-0.020402	0.1746	0.99996	200606_at	NM_004415	DSP	desmoplakin (Chromosome 6:7,486,869-7,531,945)
-0.020321	0.20472	0.99996	204305_at	NM_005932	MIPEP	mitochondrial intermediate peptidase (Chromosome 13:23,202,328-23,361,559)
-0.02006	0.062924	0.99996	207332_s_at	NM_003234	TFRC	transferrin receptor (p90, CD71) (Chromosome 3:197,260,553-197,293,343)
-0.019173	0.056103	0.99996	202746_at	AL021786	ITM2A	integral membrane protein 2A (Chromosome X:78,502,537-78,509,703)
-0.018646	0.026004	0.99996	220576_at	NM_024989	PGAP1	GPI deacylase (Chromosome 2:197,405,973-197,499,699)
0.017942	0.16918	0.99996	209619_at	K01144	CD74	CD74 molecule, major histocompatibility complex, class II invariant chain (Chromosome 5:149,761,393-149,772,685)
0.017678	0.12292	0.99996	220954_s_at	NM_013440	PILRB	paired immunoglobin-like type 2 receptor beta (Chromosome 7:99,771,673-99,803,388)
-0.017457	0.0013487	0.99996	201865_x_at	AI432196	NR3C1	nuclear receptor subfamily 3, group C, member 1 (glucocorticoid receptor) (Chromosome 5:142,637,689-142,795,270)
-0.017318	0.09171	0.99996	209735_at	AF098951	ABCG2	ATP-binding cassette, sub-family G (WHITE), member 2 (Chromosome 4:89,230,440-89,299,035)
-0.017086	0.29676	0.99996	209314_s_at	AK024258	HBS1L	HBS1-like (S. cerevisiae) (Chromosome 6:135,323,209-135,417,715)
-0.017069	0.059915	0.99996	209267_s_at	AB040120	SLC39A8	solute carrier family 39 (zinc transporter), member 8 (Chromosome 4:103,401,844-103,485,654)
-0.016959	0.28753	0.99996	218051_s_at	NM_022908	NT5DC2	5'-nucleotidase domain containing 2 (Chromosome 3:52,533,443-52,557,496)
-0.0166	0.18267	0.99996	213791_at	NM_006211	PENK	proenkephalin (Chromosome 8:57,516,070-57,521,143)
-0.016591	0.17457	0.99996	203697_at	U91903	FRZB	frizzled-related protein (Chromosome 2:183,406,982-183,439,743)
-0.016334	0.090237	0.99996	202688_at	NM_003810	TNFSF10	tumor necrosis factor (ligand) superfamily, member 10 (Chromosome 3:173,706,158-173,723,963)
-0.01616	0.26074	0.99996	217757_at	NM_000014	A2M	alpha-2-macroglobulin (Chromosome 12:9,096,693-9,159,825)
-0.015994	0.0066096	0.99996	211671_s_at	U01351	NR3C1	nuclear receptor subfamily 3, group C, member 1 (glucocorticoid receptor) (Chromosome 5:142,637,689-142,795,270)
Schiz. vs. Control
Demographic + expression data
All subjects
SVM-weight	p-value	q-value	ID
0.10641	1.3931e-10	3.1058e-06	Drug use
0.067423	2.8827e-09	3.2135e-05	Alcohol use
0.051627	0.047068	1	214877_at	BE794663	CDKAL1	CDK5 regulatory subunit associated protein 1-like 1 (Chromosome 6:20,642,667-21,340,614)
-0.05074	5.3142e-05	0.043004	203851_at	NM_002178	IGFBP6	insulin-like growth factor binding protein 6 (Chromosome 12:51,777,703-51,782,395)
-0.050463	0.00622	0.55066	204545_at	NM_000287	PEX6	peroxisomal biogenesis factor 6 (Chromosome 6:43,039,724-43,054,866)
-0.048441	0.1189	1	218948_at	AL136679	QRSL1	glutaminyl-tRNA synthase (glutamine-hydrolyzing)-like 1 (Chromosome 6:107,184,146-107,222,103)
0.045996	0.11652	1	202944_at	NM_000262	NAGA	N-acetylgalactosaminidase, alpha- (Chromosome 22:40,784,331-40,796,719)
0.045725	0.098421	1	206785_s_at	NM_002260	KLRC2	killer cell lectin-like receptor subfamily C, member 2 (Chromosome 12:10,474,465-10,479,859)
					KLRC1	killer cell lectin-like receptor subfamily C, member 1 (Chromosome 12:10,489,894-10,498,251)
-0.045637	0.0011274	0.23492	201137_s_at	NM_002121	HLA-DPB1	major histocompatibility complex, class II, DP beta 1 (Chromosome 6:33,151,727-33,167,867)
-0.045502	0.056871	1	218055_s_at	NM_018268	WDR41	WD repeat domain 41 (Chromosome 5:76,763,825-76,824,088)
0.045079	0.070611	1	210075_at	AF151074	2-Mar	membrane-associated ring finger (C3HC4) 2
-0.04383	0.052796	1	219592_at	NM_024596	MCPH1	microcephalin 1 (Chromosome 8:6,251,530-6,489,214)
-0.043106	0.041186	1	205145_s_at	NM_002477	MYL5	myosin, light chain 5, regulatory (Chromosome 4:661,711-665,817)
-0.042284	0.027822	1	206108_s_at	NM_006275	SFRS6	splicing factor, arginine/serine-rich 6 (Chromosome 20:41,519,932-41,525,655)
0.041456	0.068162	1	204550_x_at	NM_000561	GSTM1	glutathione S-transferase M1 (Chromosome 1:110,031,965-110,037,890)
0.041441	0.0039136	0.45357	212854_x_at	AB051480	NBPF10	neuroblastoma breakpoint family, member 10 (Chromosome 1:144,001,129-144,081,660)
-0.040373	0.063501	1	218002_s_at	NM_004887	CXCL14	chemokine (C-X-C motif) ligand 14 (Chromosome 5:134,934,274-134,942,868)
-0.039752	0.071936	1	201123_s_at	NM_001970	EIF5A	eukaryotic translation initiation factor 5A (Chromosome 17:7,151,090-7,156,498)
0.039567	7.6202e-06	0.011326	Smoking at TOD
0.039308	0.024758	0.99391	215823_x_at	U64661	LOC341315	poly(A) binding protein, cytoplasmic 3
					LOC652607	poly(A) binding protein, cytoplasmic 1
					PABPC1	poly(A) binding protein, cytoplasmic 1 (Chromosome 8:101,784,320-101,804,115)
					PABPC3	similar to Polyadenylate-binding protein 1 (Poly(A)-binding protein 1) (PABP 1)
Male subjects
0.072468	2.4223e-10	5.4003e-06	Drug use
0.06566	1.7859e-09	1.3272e-05	Alcohol use
-0.061595	0.00038738	0.082386	HSV 1 OD Z-score
-0.054373	0.024582	0.60441	218055_s_at	NM_018268	WDR41	WD repeat domain 41 (Chromosome 5:76,763,825-76,824,088)
-0.049848	0.081449	0.98366	218948_at	AL136679	QRSL1	glutaminyl-tRNA synthase (glutamine-hydrolyzing)-like 1 (Chromosome 6:107,184,146-107,222,103)
0.047073	0.0075526	0.36353	215009_s_at	U92014	SEC31A	SEC31 homolog A (S. cerevisiae) (Chromosome 4:83,958,838-84,040,715)
-0.041146	0.00015905	0.046768	201137_s_at	NM_002121	HLA-DPB1	major histocompatibility complex, class II, DP beta 1 (Chromosome 6:33,151,727-33,167,867)
0.040298	0.0004449	0.086248	Smoking at TOD
0.039748	0.0039647	0.26385	220313_at	NM_022049	GPR88	G protein-coupled receptor 88 (Chromosome 1:100,776,281-100,780,171)
0.036682	0.054328	0.85085	203554_x_at	NM_004219	PTTG1	pituitary tumor-transforming 1 (Chromosome 5:159,781,418-159,788,324)
-0.034335	0.0087113	0.38397	204670_x_at	NM_002125	HLA-DRB1	major histocompatibility complex, class II, DR beta 1 (Chromosome 6:32,654,527-32,665,559)
					LOC730415	hypothetical protein LOC730415 (Chromosome 6:c6_COX:32,597,570-32,636,579)
-0.033503	0.084147	0.99048	221875_x_at	AW514210	HLA-F	major histocompatibility complex, class I, F (Chromosome 6:29,798,531-29,803,862)
-0.033204	0.01572	0.48973	203031_s_at	NM_000375	UROS	uroporphyrinogen III synthase (congenital erythropoietic porphyria) (Chromosome 10:127,467,138-127,501,786)
-0.033084	9.599e-05	0.035828	203851_at	NM_002178	IGFBP6	insulin-like growth factor binding protein 6 (Chromosome 12:51,777,703-51,782,395)
0.032584	0.044001	0.77969	206339_at	NM_004291	CARTPT	CART prepropeptide (Chromosome 5:71,050,750-71,052,628)
0.032539	0.07063	0.93562	209823_x_at	M17955	HLA-DQB1	major histocompatibility complex, class II, DQ beta 1 (Chromosome 6:32,735,222-32,754,296)
-0.032438	0.093464	0.99975	208729_x_at	D83043	HLA-B	major histocompatibility complex, class I, B (Chromosome 6:31,429,628-31,432,914)
0.032106	0.067595	0.92135	221752_at	AL041728	SSH1	slingshot homolog 1 (Drosophila) (Chromosome 12:107,705,099-107,775,480)
0.031629	0.061847	0.89314	204570_at	NM_001864	COX7A1	cytochrome c oxidase subunit VIIa polypeptide 1 (muscle) (Chromosome 19:41,333,664-41,335,611)
0.030912	0.029626	0.66115	204550_x_at	NM_000561	GSTM1	glutathione S-transferase M1 (Chromosome 1:110,031,965-110,037,890)
Female subjects
0.034858	0.020716	0.99996	Left brain
0.024375	0.0018537	0.99996	219044_at	NM_018271	THNSL2	threonine synthase-like 2 (S. cerevisiae) (Chromosome 2:88,251,032-88,267,260)
-0.020831	0.01708	0.99996	208691_at	BC001188	TFRC	transferrin receptor (p90, CD71) (Chromosome 3:197,260,553-197,293,343)
0.020739	0.00059253	0.99996	Age
-0.020276	0.23565	0.99996	202747_s_at	NM_004867	ITM2A	integral membrane protein 2A (Chromosome X:78,502,537-78,509,703)
-0.019903	0.1746	0.99996	200606_at	NM_004415	DSP	desmoplakin (Chromosome 6:7,486,869-7,531,945)
-0.019586	0.20472	0.99996	204305_at	NM_005932	MIPEP	mitochondrial intermediate peptidase (Chromosome 13:23,202,328-23,361,559)
-0.019093	0.062924	0.99996	207332_s_at	NM_003234	TFRC	transferrin receptor (p90, CD71) (Chromosome 3:197,260,553-197,293,343)
-0.018215	0.056103	0.99996	202746_at	AL021786	ITM2A	integral membrane protein 2A (Chromosome X:78,502,537-78,509,703)
-0.017808	0.026004	0.99996	220576_at	NM_024989	PGAP1	GPI deacylase (Chromosome 2:197,405,973-197,499,699)
0.017582	0.12292	0.99996	220954_s_at	NM_013440	PILRB	paired immunoglobin-like type 2 receptor beta (Chromosome 7:99,771,673-99,803,388)
0.016903	0.16918	0.99996	209619_at	K01144	CD74	CD74 molecule, major histocompatibility complex, class II invariant chain (Chromosome 5:149,761,393-149,772,685)
0.016756	0.085395	0.99996	Drug use
-0.016566	0.0013487	0.99996	201865_x_at	AI432196	NR3C1	nuclear receptor subfamily 3, group C, member 1 (glucocorticoid receptor) (Chromosome 5:142,637,689-142,795,270)
-0.016507	0.09171	0.99996	209735_at	AF098951	ABCG2	ATP-binding cassette, sub-family G (WHITE), member 2 (Chromosome 4:89,230,440-89,299,035)
-0.016167	0.059915	0.99996	209267_s_at	AB040120	SLC39A8	solute carrier family 39 (zinc transporter), member 8 (Chromosome 4:103,401,844-103,485,654)
-0.016146	0.17457	0.99996	203697_at	U91903	FRZB	frizzled-related protein (Chromosome 2:183,406,982-183,439,743)
-0.016143	0.28753	0.99996	218051_s_at	NM_022908	NT5DC2	5'-nucleotidase domain containing 2 (Chromosome 3:52,533,443-52,557,496)
-0.015501	0.18267	0.99996	213791_at	NM_006211	PENK	proenkephalin (Chromosome 8:57,516,070-57,521,143)
-0.015493	0.3388	0.99996	222274_at	AW975050	FLJ31568	zinc finger, DHHC-type containing 8 pseudogene (Chromosome 22:22,062,793-22,074,754)
Bipolar vs. Control
Expression data only
All subjects
SVM-weight	p-value	q-value	ID
-0.10366	0.0044722	0.095314	205033_s_at	NM_004084	DEFA1	defensin, alpha 1 (Chromosome 8:6,822,581-6,825,012)
					DEFA3	defensin, alpha 3, neutrophil-specific (Chromosome 8:6,860,805-6,863,226)
-0.10335	0.0017798	0.069818	218055_s_at	NM_018268	WDR41	WD repeat domain 41 (Chromosome 5:76,763,825-76,824,088)
-0.094752	0.013353	0.14593	203231_s_at	AW235612	ATXN1	ataxin 1 (Chromosome 6:16,407,320-16,869,700)
-0.09058	0.01704	0.16272	219525_at	NM_018242	SLC47A1	solute carrier family 47, member 1 (Chromosome 17:19,377,759-19,422,938)
0.089199	0.0097871	0.12725	215147_at	AF007147	CUGBP2	CUG triplet repeat, RNA binding protein 2 (Chromosome 10:11,087,290-11,418,680)
-0.088578	0.00032168	0.037208	202203_s_at	NM_001144	AMFR	autocrine motility factor receptor (Chromosome 16:54,952,865-55,016,945)
0.076527	0.023611	0.18994	204285_s_at	AI857639	PMAIP1	phorbol-12-myristate-13-acetate-induced protein 1 (Chromosome 18:55,718,217-55,722,517)
-0.076133	0.0014354	0.063591	203031_s_at	NM_000375	UROS	uroporphyrinogen III synthase (congenital erythropoietic porphyria) (Chromosome 10:127,467,138-127,501,786)
-0.074405	0.0066084	0.10887	218951_s_at	NM_018390	PLCXD1	phosphatidylinositol-specific phospholipase C, X domain containing 1 (Chromosome X:132,989-160,023)
0.071745	0.0064655	0.10855	215528_at	AL049390	MGAT5	mannosyl (alpha-1,6-)-glycoprotein beta-1,6-N-acetyl-glucosaminyltransferase (Chromosome 2:134,725,638-134,922,938)
-0.069832	0.0015446	0.064558	221579_s_at	AF062530	NUDT3	nudix (nucleoside diphosphate linked moiety X)-type motif 3 (Chromosome 6:34,363,975-34,468,419)
-0.066734	1.3731e-09	2.1923e-05	213921_at	NM_001048	SST	somatostatin (Chromosome 3:188,869,388-188,870,895)
-0.066151	0.010537	0.13251	209189_at	BC004490	FOS	v-fos FBJ murine osteosarcoma viral oncogene homolog (Chromosome 14:74,815,284-74,818,685)
-0.064804	6.7239e-06	0.0090433	221011_s_at	NM_030915	LBH	limb bud and heart development homolog (mouse) (Chromosome 2:30,307,899-30,336,395)
0.06456	0.0047872	0.097293	217617_at	AW451711	PBX1	pre-B-cell leukemia homeobox 1 (Chromosome 1:162,795,561-163,082,934)
-0.059838	0.0046333	0.095947	204507_s_at	NM_000945	PPP3R1	protein phosphatase 3 (formerly 2B), regulatory subunit B, alpha isoform (Chromosome 2:68,205,963-68,341,866)
-0.05869	0.0012619	0.061427	204545_at	NM_000287	PEX6	peroxisomal biogenesis factor 6 (Chromosome 6:43,039,724-43,054,866)
0.057954	0.02722	0.20211	217482_at	AK021987	HEMBB1000354	CDNA FLJ11925 fis, clone HEMBB1000354
-0.056672	0.0025253	0.0778	203528_at	NM_006378	SEMA4D	sema domain, immunoglobulin domain (Ig), transmembrane domain (TM) and short cytoplasmic domain, (semaphorin) 4D (Chromosome 9:91,181,972-91,284,431)
0.054543	0.014535	0.1524	217055_x_at	S83374	SLC1A2	solute carrier family 1 (glial high affinity glutamate transporter), member 2 (Chromosome 11:35,229,329-35,398,186)
Male subjects
-0.081528	2.9561e-05	0.10755	219525_at	NM_018242	SLC47A1	solute carrier family 47, member 1 (Chromosome 17:19,377,759-19,422,938)
-0.066184	0.0025001	0.34905	208151_x_at	NM_030881	DDX17	DEAD (Asp-Glu-Ala-Asp) box polypeptide 17 (Chromosome 22:37,209,389-37,232,262)
-0.063613	0.01021	0.34905	218055_s_at	NM_018268	WDR41	WD repeat domain 41 (Chromosome 5:76,763,825-76,824,088)
-0.063505	0.0029113	0.34905	205048_s_at	NM_003832	PSPH	phosphoserine phosphatase (Chromosome 7:56,046,238-56,086,762)
-0.061212	0.0021482	0.34905	218948_at	AL136679	QRSL1	glutaminyl-tRNA synthase (glutamine-hydrolyzing)-like 1 (Chromosome 6:107,184,146-107,222,103)
-0.054359	0.0020913	0.34905	202203_s_at	NM_001144	AMFR	autocrine motility factor receptor (Chromosome 16:54,952,865-55,016,945)
0.053308	0.0045279	0.34905	216006_at	AF070620	WIPF2	WAS/WASL interacting protein family, member 2 (Chromosome 17:35,629,100-35,691,965)
-0.050858	0.0038538	0.34905	205924_at	BC005035	RAB3B	RAB3B, member RAS oncogene family (Chromosome 1:52,157,420-52,228,936)
-0.049046	0.01174	0.34905	208719_s_at	U59321	DDX17	DEAD (Asp-Glu-Ala-Asp) box polypeptide 17 (Chromosome 22:37,209,389-37,232,262)
0.047916	0.012268	0.34905	210738_s_at	AF011390	SLC4A4	solute carrier family 4, sodium bicarbonate cotransporter, member 4 (Chromosome 4:72,271,867-72,656,663)
0.047864	0.043888	0.3491	202853_s_at	NM_002958	RYK	RYK receptor-like tyrosine kinase (Chromosome 3:135,358,667-135,452,276)
0.047615	0.023942	0.34905	207181_s_at	NM_001227	CASP7	caspase 7, apoptosis-related cysteine peptidase (Chromosome 10:115,428,925-115,480,654)
-0.04742	0.020426	0.34905	204416_x_at	NM_001645	APOC1	apolipoprotein C-I (Chromosome 19:50,109,419-50,114,446)
0.045285	0.0015211	0.34905	204712_at	NM_007191	WIF1	WNT inhibitory factor 1 (Chromosome 12:63,730,674-63,801,383)
-0.045149	0.003525	0.34905	204545_at	NM_000287	PEX6	peroxisomal biogenesis factor 6 (Chromosome 6:43,039,724-43,054,866)
-0.044986	0.0061595	0.34905	205033_s_at	NM_004084	DEFA1	defensin, alpha 1 (Chromosome 8:6,822,581-6,825,012)
					DEFA3	defensin, alpha 3, neutrophil-specific (Chromosome 8:6,860,805-6,863,226)
0.043121	0.024623	0.34905	219255_x_at	NM_018725	IL17RB	interleukin 17 receptor B (Chromosome 3:53,855,612-53,874,867)
-0.042851	8.233e-05	0.13446	213921_at	NM_001048	SST	somatostatin (Chromosome 3:188,869,388-188,870,895)
0.042612	0.034812	0.34905	218500_at	NM_016647	C8orf55	chromosome 8 open reading frame 55 (Chromosome 8:143,805,623-143,815,352)
-0.042548	5.3775e-07	0.007903	202688_at	NM_003810	TNFSF10	tumor necrosis factor (ligand) superfamily, member 10 (Chromosome 3:173,706,158-173,723,963)
Female subjects
0.061673	0.035118	0.32096	211751_at	BC005949	PDE4DIP	phosphodiesterase 4D interacting protein (myomegalin) (Chromosome 1:143,562,783-143,787,552)
-0.055582	0.039508	0.32096	202688_at	NM_003810	TNFSF10	tumor necrosis factor (ligand) superfamily, member 10 (Chromosome 3:173,706,158-173,723,963)
-0.041999	0.012996	0.32096	201222_s_at	AL527365	RAD23B	RAD23 homolog B (S. cerevisiae) (Chromosome 9:109,085,365-109,134,291)
-0.041948	0.018941	0.32096	211990_at	M27487	HLA-DPA1	major histocompatibility complex, class II, DP alpha 1 (Chromosome 6:33,140,324-33,156,465)
-0.04038	0.0099999	0.32096	202581_at	NM_005346	HSPA1B	heat shock 70kDa protein 1B (Chromosome 6:31,903,503-31,906,010)
-0.037711	0.05252	0.32096	202203_s_at	NM_001144	AMFR	autocrine motility factor receptor (Chromosome 16:54,952,865-55,016,945)
-0.037436	0.042584	0.32096	217757_at	NM_000014	A2M	alpha-2-macroglobulin (Chromosome 12:9,096,693-9,159,825)
0.037226	0.057432	0.32096	213757_at	AA393940	EIF5A	eukaryotic translation initiation factor 5A (Chromosome 17:7,151,090-7,156,498)
-0.036998	0.0022435	0.32096	221579_s_at	AF062530	NUDT3	nudix (nucleoside diphosphate linked moiety X)-type motif 3 (Chromosome 6:34,363,975-34,468,419)
-0.036153	0.0011499	0.32096	203416_at	NM_000560	CD53	CD53 molecule (Chromosome 1:111,215,344-111,244,081)
-0.034935	0.0025466	0.32096	208691_at	BC001188	TFRC	transferrin receptor (p90, CD71) (Chromosome 3:197,260,553-197,293,343)
0.033564	0.0029231	0.32096	205990_s_at	NM_003392	WNT5A	wingless-type MMTV integration site family, member 5A (Chromosome 3:55,474,783-55,496,371)
-0.033264	0.026836	0.32096	202291_s_at	NM_000900	MGP	matrix Gla protein (Chromosome 12:14,925,119-14,930,095)
-0.033194	0.0026338	0.32096	200800_s_at	NM_005345	HSPA1A	heat shock 70kDa protein 1A (Chromosome 6:31,891,316-31,893,698)
					HSPA1B	heat shock 70kDa protein 1B (Chromosome 6:31,903,503-31,906,010)
-0.033045	0.025987	0.32096	211038_s_at	BC006312	CROCCL1	ciliary rootlet coiled-coil, rootletin-like 1 (Chromosome 1:16,831,365-16,843,800)
-0.032693	0.041577	0.32096	218589_at	NM_005767	P2RY5	purinergic receptor P2Y, G-protein coupled, 5 (Chromosome 13:47,883,275-47,916,841)
-0.032257	0.062206	0.32096	203231_s_at	AW235612	ATXN1	ataxin 1 (Chromosome 6:16,407,320-16,869,700)
-0.032086	0.054145	0.32096	218055_s_at	NM_018268	WDR41	WD repeat domain 41 (Chromosome 5:76,763,825-76,824,088)
-0.03172	0.031226	0.32096	210004_at	AF035776	OLR1	oxidized low density lipoprotein (lectin-like) receptor 1 (Chromosome 12:10,202,167-10,216,057)
-0.031066	0.017035	0.32096	206577_at	NM_003381	VIP	vasoactive intestinal peptide (Chromosome 6:153,113,626-153,122,593)
Bipolar vs. Control
Demographic + expression data
All subjects
SVM-weight	p-value	q-value	ID
0.19964	2.9199e-18	4.663e-14	Drug use
0.16801	7.0927e-13	5.6634e-09	Alcohol use
-0.090903	0.00032168	0.036176	202203_s_at	NM_001144	AMFR	autocrine motility factor receptor (Chromosome 16:54,952,865-55,016,945)
-0.083778	0.0044722	0.094585	205033_s_at	NM_004084	DEFA1	defensin, alpha 1 (Chromosome 8:6,822,581-6,825,012)
					DEFA3	defensin, alpha 3, neutrophil-specific (Chromosome 8:6,860,805-6,863,226)
-0.07981	0.013353	0.14527	203231_s_at	AW235612	ATXN1	ataxin 1 (Chromosome 6:16,407,320-16,869,700)
0.076709	6.2774e-05	0.019637	PMI
0.076285	0.0097871	0.12656	215147_at	AF007147	CUGBP2	CUG triplet repeat, RNA binding protein 2 (Chromosome 10:11,087,290-11,418,680)
0.065792	0.023611	0.18931	204285_s_at	AI857639	PMAIP1	phorbol-12-myristate-13-acetate-induced protein 1 (Chromosome 18:55,718,217-55,722,517)
-0.064048	0.0017798	0.068819	218055_s_at	NM_018268	WDR41	WD repeat domain 41 (Chromosome 5:76,763,825-76,824,088)
-0.062334	0.01704	0.16207	219525_at	NM_018242	SLC47A1	solute carrier family 47, member 1 (Chromosome 17:19,377,759-19,422,938)
-0.059381	0.010537	0.13182	209189_at	BC004490	FOS	v-fos FBJ murine osteosarcoma viral oncogene homolog (Chromosome 14:74,815,284-74,818,685)
0.056021	0.0064655	0.10778	215528_at	AL049390	MGAT5	mannosyl (alpha-1,6-)-glycoprotein beta-1,6-N-acetyl-glucosaminyltransferase (Chromosome 2:134,725,638-134,922,938)
-0.054879	0.0066084	0.10812	218951_s_at	NM_018390	PLCXD1	phosphatidylinositol-specific phospholipase C, X domain containing 1 (Chromosome X:132,989-160,023)
-0.054636	1.3731e-09	7.3093e-06	213921_at	NM_001048	SST	somatostatin (Chromosome 3:188,869,388-188,870,895)
-0.054369	0.0025253	0.076931	203528_at	NM_006378	SEMA4D	sema domain, immunoglobulin domain (Ig), transmembrane domain (TM) and short cytoplasmic domain, (semaphorin) 4D (Chromosome 9:91,181,972-91,284,431)
-0.054048	0.0015446	0.063738	221579_s_at	AF062530	NUDT3	nudix (nucleoside diphosphate linked moiety X)-type motif 3 (Chromosome 6:34,363,975-34,468,419)
-0.053329	0.0024939	0.076931	200976_s_at	NM_006024	TAX1BP1	Tax1 (human T-cell leukemia virus type I) binding protein 1 (Chromosome 7:27,746,263-27,835,911)
0.053279	0.0047872	0.096577	217617_at	AW451711	PBX1	pre-B-cell leukemia homeobox 1 (Chromosome 1:162,795,561-163,082,934)
-0.052349	0.0012619	0.060517	204545_at	NM_000287	PEX6	peroxisomal biogenesis factor 6 (Chromosome 6:43,039,724-43,054,866)
0.051735	0.014535	0.15174	217055_x_at	S83374	SLC1A2	solute carrier family 1 (glial high affinity glutamate transporter), member 2 (Chromosome 11:35,229,329-35,398,186)
Male subjects
0.16145	4.5504e-10	3.3436e-06	Alcohol use
0.12742	1.6778e-12	2.4657e-08	Drug use
0.073046	0.0037722	0.34782	PMI
-0.062996	2.9561e-05	0.076821	219525_at	NM_018242	SLC47A1	solute carrier family 47, member 1 (Chromosome 17:19,377,759-19,422,938)
-0.057252	0.0029113	0.34782	205048_s_at	NM_003832	PSPH	phosphoserine phosphatase (Chromosome 7:56,046,238-56,086,762)
-0.054688	0.0038538	0.34782	205924_at	BC005035	RAB3B	RAB3B, member RAS oncogene family (Chromosome 1:52,157,420-52,228,936)
-0.051559	0.0025001	0.34782	208151_x_at	NM_030881	DDX17	DEAD (Asp-Glu-Ala-Asp) box polypeptide 17 (Chromosome 22:37,209,389-37,232,262)
-0.051429	0.0020913	0.34782	202203_s_at	NM_001144	AMFR	autocrine motility factor receptor (Chromosome 16:54,952,865-55,016,945)
-0.051197	0.0021482	0.34782	218948_at	AL136679	QRSL1	glutaminyl-tRNA synthase (glutamine-hydrolyzing)-like 1 (Chromosome 6:107,184,146-107,222,103)
-0.043606	0.01021	0.34782	218055_s_at	NM_018268	WDR41	WD repeat domain 41 (Chromosome 5:76,763,825-76,824,088)
0.041981	0.0045279	0.34782	216006_at	AF070620	WIPF2	WAS/WASL interacting protein family, member 2 (Chromosome 17:35,629,100-35,691,965)
-0.039644	0.00020551	0.16779	Brain pH
-0.038435	0.01174	0.34782	208719_s_at	U59321	DDX17	DEAD (Asp-Glu-Ala-Asp) box polypeptide 17 (Chromosome 22:37,209,389-37,232,262)
0.037615	0.020571	0.34782	214722_at	AW516297	NOTCH2NL	Notch homolog 2 (Drosophila) N-terminal like (Chromosome 1:143,920,465-144,003,011)
0.037503	0.043888	0.34834	202853_s_at	NM_002958	RYK	RYK receptor-like tyrosine kinase (Chromosome 3:135,358,667-135,452,276)
0.037445	0.0094177	0.34782	209291_at	AW157094	ID4	inhibitor of DNA binding 4, dominant negative helix-loop-helix protein (Chromosome 6:19,945,596-19,948,894)
-0.036697	0.020426	0.34782	204416_x_at	NM_001645	APOC1	apolipoprotein C-I (Chromosome 19:50,109,419-50,114,446)
-0.036036	0.003525	0.34782	204545_at	NM_000287	PEX6	peroxisomal biogenesis factor 6 (Chromosome 6:43,039,724-43,054,866)
0.035603	0.012268	0.34782	210738_s_at	AF011390	SLC4A4	solute carrier family 4, sodium bicarbonate cotransporter, member 4 (Chromosome 4:72,271,867-72,656,663)
-0.035485	0.0061595	0.34782	205033_s_at	NM_004084	DEFA1	defensin, alpha 1 (Chromosome 8:6,822,581-6,825,012)
					DEFA3	defensin, alpha 3, neutrophil-specific (Chromosome 8:6,860,805-6,863,226)
Female subjects
0.095048	3.193e-08	0.00038438	Drug use
0.08847	0.0003092	0.32083	Left brain
0.051678	0.035118	0.32083	211751_at	BC005949	PDE4DIP	phosphodiesterase 4D interacting protein (myomegalin) (Chromosome 1:143,562,783-143,787,552)
0.050139	6.6433e-06	0.039987	Age
-0.049283	0.039508	0.32083	202688_at	NM_003810	TNFSF10	tumor necrosis factor (ligand) superfamily, member 10 (Chromosome 3:173,706,158-173,723,963)
0.040876	0.0026603	0.32083	Alcohol use
-0.038768	0.012996	0.32083	201222_s_at	AL527365	RAD23B	RAD23 homolog B (S. cerevisiae) (Chromosome 9:109,085,365-109,134,291)
-0.037108	0.0099999	0.32083	202581_at	NM_005346	HSPA1B	heat shock 70kDa protein 1B (Chromosome 6:31,903,503-31,906,010)
-0.034976	0.05252	0.32083	202203_s_at	NM_001144	AMFR	autocrine motility factor receptor (Chromosome 16:54,952,865-55,016,945)
0.03463	0.057432	0.32083	213757_at	AA393940	EIF5A	eukaryotic translation initiation factor 5A (Chromosome 17:7,151,090-7,156,498)
-0.032875	0.042584	0.32083	217757_at	NM_000014	A2M	alpha-2-macroglobulin (Chromosome 12:9,096,693-9,159,825)
-0.032556	0.0011499	0.32083	203416_at	NM_000560	CD53	CD53 molecule (Chromosome 1:111,215,344-111,244,081)
-0.03247	0.018941	0.32083	211990_at	M27487	HLA-DPA1	major histocompatibility complex, class II, DP alpha 1 (Chromosome 6:33,140,324-33,156,465)
-0.029905	0.026836	0.32083	202291_s_at	NM_000900	MGP	matrix Gla protein (Chromosome 12:14,925,119-14,930,095)
-0.029483	0.0022435	0.32083	221579_s_at	AF062530	NUDT3	nudix (nucleoside diphosphate linked moiety X)-type motif 3 (Chromosome 6:34,363,975-34,468,419)
-0.029136	0.0026338	0.32083	200800_s_at	NM_005345	HSPA1A	heat shock 70kDa protein 1A (Chromosome 6:31,891,316-31,893,698)
					HSPA1B	heat shock 70kDa protein 1B (Chromosome 6:31,903,503-31,906,010)
0.028924	0.0029231	0.32083	205990_s_at	NM_003392	WNT5A	wingless-type MMTV integration site family, member 5A (Chromosome 3:55,474,783-55,496,371)
-0.028862	0.014483	0.32083	202746_at	AL021786	ITM2A	integral membrane protein 2A (Chromosome X:78,502,537-78,509,703)
-0.027874	0.051424	0.32083	209458_x_at	AF105974	HBA1	hemoglobin, alpha 1 (Chromosome 16:166,679-167,521)
					HBA2	hemoglobin, alpha 2 (Chromosome 16:162,875-163,708)
-0.027481	0.06557	0.32083	201718_s_at	BF511685	EPB41L2	erythrocyte membrane protein band 4.1-like 2 (Chromosome 6:131,202,180-131,426,017)
